# Supplementary material for: Mild Chemical Treatment of Unsorted Urban Food Wastes
Source: Molecules. 2023 Nov 20;28(22):7670. doi: 10.3390/molecules28227670 (PMC10674513; doi:10.3390/molecules28227670)
Supplement: Supplementary file 1 [file molecules-28-07670-s001.zip]

Archive with 1 entries (1 files):
- molecules-2689130-supplementary.pdf
